# Supplementary material for: Integrated bioinformatics analysis of common molecular mechanisms and biomarkers in oral squamous cell carcinoma and periodontal disease
Source: Discov Oncol. 2025 Oct 15;16:1891. doi: 10.1007/s12672-025-03728-0 (PMC12528526; doi:10.1007/s12672-025-03728-0)
Supplement: Supplementary file 1 — Supplementary Material 1. [file 12672_2025_3728_MOESM1_ESM.csv]

id	age_at_index	gender	race	vital_status	ajcc_clinical_m	ajcc_clinical_n	ajcc_clinical_stage	ajcc_clinical_t	primary_diagnosis	site_of_resection_or_biopsy
TCGA-CV-A463	82	female	white	Dead	M0	N0	Stage IVA	T4a	Squamous cell carcinoma, NOS	Floor of mouth, NOS
TCGA-CV-7102	76	female	white	Dead	M0	N1	Stage III	T3	Squamous cell carcinoma, NOS	Floor of mouth, NOS
TCGA-CR-6471	58	male	white	Dead	M0	N0	Stage IVA	T4a	Squamous cell carcinoma, NOS	Overlapping lesion of lip, oral cavity and pharynx
TCGA-CQ-A4CE	76	female	not reported	Alive	M0	N0	Stage II	T2	Squamous cell carcinoma, keratinizing, NOS	Tongue, NOS
TCGA-CQ-5333	74	male	white	Dead	M0	N0	Stage I	T1	Squamous cell carcinoma, NOS	Tongue, NOS
TCGA-DQ-7592	57	male	american indian or alaska native	Alive	M0	N2b	Stage IVA	T4a	Squamous cell carcinoma, NOS	Tongue, NOS
TCGA-UF-A71E	63	male	white	Dead	M0	N0	Stage IVA	T4	Basaloid squamous cell carcinoma	Floor of mouth, NOS
TCGA-D6-A6EM	65	female	white	Alive	M0	N1	Stage III	T2	Squamous cell carcinoma, NOS	Mouth, NOS
TCGA-CV-7416	29	female	white	Dead	M0	N0	Stage IVA	T4a	Squamous cell carcinoma, NOS	Overlapping lesion of lip, oral cavity and pharynx
TCGA-CN-4737	19	male	white	Alive	M0	N0	Stage II	T2	Squamous cell carcinoma, NOS	Tongue, NOS
TCGA-IQ-A6SH	55	male	black or african american	Alive	M1	N1	Stage IVC	T2	Squamous cell carcinoma, NOS	Tongue, NOS
TCGA-CV-6938	87	male	white	Dead	M0	N0	Stage II	T2	Squamous cell carcinoma, NOS	Overlapping lesion of lip, oral cavity and pharynx
TCGA-CR-7401	64	male	white	Alive	M0	N0	Stage I	T1	Squamous cell carcinoma, NOS	Tongue, NOS
TCGA-UF-A71B	50	male	white	Alive	M0	N1	Stage IVA	T4a	Squamous cell carcinoma, NOS	Gum, NOS
TCGA-CQ-A4CB	59	male	not reported	Alive	M0	N0	Stage II	T2	Squamous cell carcinoma, keratinizing, NOS	Floor of mouth, NOS
TCGA-MT-A67F	60	female	white	Alive	MX	N0	Stage IVA	T4	Squamous cell carcinoma, keratinizing, NOS	Mouth, NOS
TCGA-HD-7832	52	male	white	Alive	M0	N2	Stage IVA	T4a	Squamous cell carcinoma, NOS	Floor of mouth, NOS
TCGA-QK-A8Z7	59	male	black or african american	Alive	M0	N2c	Stage IVA	T4a	Basaloid squamous cell carcinoma	Floor of mouth, NOS
TCGA-BA-4075	49	male	black or african american	Dead	M0	N1	Stage IVA	T4a	Squamous cell carcinoma, NOS	Tongue, NOS
TCGA-CN-4740	79	female	white	Dead	M0	N0	Stage IVA	T4a	Squamous cell carcinoma, NOS	Mouth, NOS
TCGA-H7-8502	50	male	white	Alive	M0	N2b	Stage IVA	T4a	Squamous cell carcinoma, keratinizing, NOS	Retromolar area
TCGA-CV-5966	63	female	white	Dead	M0	N1	Stage IVA	T4a	Squamous cell carcinoma, NOS	Overlapping lesion of lip, oral cavity and pharynx
TCGA-BA-5151	72	male	white	Alive	M0	N0	Stage IVA	T4a	Squamous cell carcinoma, NOS	Cheek mucosa
TCGA-DQ-5631	52	male	white	Dead	M0	N2b	Stage IVA	T3	Squamous cell carcinoma, NOS	Tongue, NOS
TCGA-CR-7386	69	male	white	Alive	M0	N1	Stage IVA	T4a	Squamous cell carcinoma, NOS	Overlapping lesion of lip, oral cavity and pharynx
TCGA-CV-7235	67	male	white	Alive	M0	N0	Stage III	T3	Squamous cell carcinoma, NOS	Floor of mouth, NOS
TCGA-BA-5556	58	female	white	Alive	M0	N0	Stage II	T2	Squamous cell carcinoma, NOS	Floor of mouth, NOS
TCGA-CN-4742	48	female	white	Dead	M0	N1	Stage IVA	T4a	Squamous cell carcinoma, NOS	Tongue, NOS
TCGA-HD-8314	58	male	white	Alive	M0	N1	Stage III	T1	Basaloid squamous cell carcinoma	Base of tongue, NOS
TCGA-P3-A6T8	54	male	white	Alive	M0	N0	Stage IVA	T4a	Squamous cell carcinoma, NOS	Floor of mouth, NOS
TCGA-CQ-6223	69	male	white	Alive	M0	N0	Stage IVA	T4a	Squamous cell carcinoma, NOS	Overlapping lesion of lip, oral cavity and pharynx
TCGA-CN-4726	68	male	white	Dead	M0	N2	Stage IVA	T3	Squamous cell carcinoma, NOS	Cheek mucosa
TCGA-CN-4725	60	male	white	Alive	M0	N0	Stage II	T2	Squamous cell carcinoma, NOS	Tongue, NOS
TCGA-BB-7861	56	male	white	Alive	M0	N1	Stage III	TX	Squamous cell carcinoma, NOS	Base of tongue, NOS
TCGA-CV-A6JN	53	male	white	Alive	M0	N0	Stage II	T2	Squamous cell carcinoma, NOS	Mouth, NOS
TCGA-P3-A6T5	79	female	white	Dead	M0	N0	Stage IVA	T4	Squamous cell carcinoma, NOS	Lower gum
TCGA-CX-7086	53	male	black or african american	Alive	M0	N2c	Stage IVA	T4a	Squamous cell carcinoma, NOS	Floor of mouth, NOS
TCGA-CV-7568	48	female	white	Dead	M0	N0	Stage IVA	T4a	Squamous cell carcinoma, NOS	Overlapping lesion of lip, oral cavity and pharynx
TCGA-CV-7236	77	female	white	Dead	M0	N2c	Stage IVA	T2	Squamous cell carcinoma, NOS	Tongue, NOS
TCGA-HD-7917	62	male	white	Dead	M0	N0	Stage II	T2	Squamous cell carcinoma, keratinizing, NOS	Floor of mouth, NOS
TCGA-CV-6955	74	female	white	Dead	M0	N0	Stage II	T2	Squamous cell carcinoma, NOS	Overlapping lesion of lip, oral cavity and pharynx
TCGA-UF-A71A	67	male	white	Dead	M0	N2a	Stage IVA	T3	Squamous cell carcinoma, NOS	Floor of mouth, NOS
TCGA-HD-8635	61	female	white	Alive	M0	N1	Stage III	T1	Squamous cell carcinoma, NOS	Tongue, NOS
TCGA-CN-4736	70	female	white	Dead	M0	N0	Stage II	T2	Squamous cell carcinoma, NOS	Tongue, NOS
TCGA-CQ-A4C6	63	male	asian	Alive	M0	N0	Stage II	T2	Squamous cell carcinoma, NOS	Cheek mucosa
TCGA-CR-6491	60	male	black or african american	Alive	M0	NX	Stage IVA	T4a	Squamous cell carcinoma, NOS	Floor of mouth, NOS
TCGA-CQ-5330	69	female	white	Alive	M0	N1	Stage III	T3	Squamous cell carcinoma, NOS	Tongue, NOS
TCGA-CV-A6JY	69	male	white	Alive	M0	N0	Stage IVA	T4a	Squamous cell carcinoma, NOS	Mouth, NOS
TCGA-CV-7180	34	male	white	Dead	M0	N0	Stage II	T2	Squamous cell carcinoma, NOS	Tongue, NOS
TCGA-CQ-5334	87	male	white	Dead	M0	N2b	Stage IVB	T4b	Squamous cell carcinoma, NOS	Cheek mucosa
TCGA-CN-5367	60	female	white	Dead	M0	N0	Stage IVA	T4a	Squamous cell carcinoma, NOS	Tongue, NOS
TCGA-CR-6484	67	female	asian	Alive	M0	N0	Stage IVA	T4a	Squamous cell carcinoma, NOS	Overlapping lesion of lip, oral cavity and pharynx
TCGA-CV-7429	55	male	white	Dead	M0	N0	Stage III	T3	Squamous cell carcinoma, NOS	Overlapping lesion of lip, oral cavity and pharynx
TCGA-CV-7425	77	female	white	Dead	M0	N0	Stage III	T3	Squamous cell carcinoma, NOS	Overlapping lesion of lip, oral cavity and pharynx
TCGA-CN-6995	78	male	white	Dead	M0	N1	Stage IVA	T4a	Squamous cell carcinoma, NOS	Floor of mouth, NOS
TCGA-CN-6020	58	male	black or african american	Dead	M0	N2c	Stage IVA	T3	Squamous cell carcinoma, NOS	Floor of mouth, NOS
TCGA-CQ-6218	52	female	white	Alive	M0	N0	Stage III	T3	Squamous cell carcinoma, NOS	Tongue, NOS
TCGA-BB-7872	63	male	asian	Alive	M0	N2c	Stage IVA	T2	Squamous cell carcinoma, NOS	Mouth, NOS
TCGA-CV-6933	53	male	white	Dead	M0	N0	Stage IVA	T4a	Squamous cell carcinoma, NOS	Tongue, NOS
TCGA-CV-6945	41	male	white	Dead	M0	N2b	Stage IVA	T4a	Squamous cell carcinoma, NOS	Tongue, NOS
TCGA-CV-6954	59	male	black or african american	Dead	M0	N1	Stage IVA	T4a	Squamous cell carcinoma, NOS	Tongue, NOS
TCGA-UF-A719	54	male	not reported	Alive	M0	N0	Stage III	T3	Squamous cell carcinoma, NOS	Floor of mouth, NOS
TCGA-CN-5370	78	male	white	Dead	M0	N0	Stage II	T2	Squamous cell carcinoma, NOS	Tongue, NOS
TCGA-CQ-6221	79	male	white	Alive	M0	N0	Stage II	T2	Squamous cell carcinoma, NOS	Tongue, NOS
TCGA-IQ-A61E	55	female	white	Alive	MX	N0	Stage III	T3	Squamous cell carcinoma, NOS	Tongue, NOS
TCGA-F7-8489	48	male	white	Alive	M0	N0	Stage II	T2	Squamous cell carcinoma, NOS	Floor of mouth, NOS
TCGA-CN-A498	61	female	white	Dead	M0	N0	Stage II	T2	Squamous cell carcinoma, keratinizing, NOS	Tongue, NOS
TCGA-CR-7369	59	male	white	Dead	M0	N0	Stage IVA	T4a	Squamous cell carcinoma, NOS	Overlapping lesion of lip, oral cavity and pharynx
TCGA-RS-A6TO	82	female	white	Dead	M0	N2c	Stage IVA	T4	Squamous cell carcinoma, keratinizing, NOS	Mouth, NOS
TCGA-BA-A6DG	49	male	white	Dead	M0	N2b	Stage IVA	T4a	Squamous cell carcinoma, NOS	Tongue, NOS
TCGA-CR-7380	58	male	white	Dead	M0	N0	Stage III	T3	Squamous cell carcinoma, NOS	Overlapping lesion of lip, oral cavity and pharynx
TCGA-T3-A92N	79	male	black or african american	Dead	M1	N1	Stage IVC	T1	Squamous cell carcinoma, NOS	Floor of mouth, NOS
TCGA-WA-A7H4	69	male	white	Alive	M0	N0	Stage II	T2	Squamous cell carcinoma, keratinizing, NOS	Tongue, NOS
TCGA-CV-5439	62	male	white	Dead	M0	N0	Stage II	T2	Squamous cell carcinoma, NOS	Base of tongue, NOS
TCGA-D6-A6EN	71	male	white	Alive	M0	N0	Stage III	T3	Squamous cell carcinoma, NOS	Cheek mucosa
TCGA-CQ-7068	80	female	white	Alive	M0	N0	Stage II	T2	Squamous cell carcinoma, NOS	Overlapping lesion of lip, oral cavity and pharynx
TCGA-CX-7219	47	male	black or african american	Alive	M0	N2c	Stage IVA	T4a	Squamous cell carcinoma, NOS	Floor of mouth, NOS
TCGA-HD-A6I0	56	male	white	Alive	M0	NX	Stage III	T3	Squamous cell carcinoma, keratinizing, NOS	Mouth, NOS
TCGA-P3-A5QE	49	male	white	Alive	M0	N1	Stage III	T1	Basaloid squamous cell carcinoma	Base of tongue, NOS
TCGA-CR-5250	71	male	white	Alive	M0	N0	Stage II	T2	Squamous cell carcinoma, NOS	Base of tongue, NOS
TCGA-P3-A6T7	55	male	white	Dead	M0	N1	Stage III	T3	Squamous cell carcinoma, NOS	Floor of mouth, NOS
TCGA-CN-A6UY	57	male	white	Alive	M0	N2a	Stage IVA	T3	Squamous cell carcinoma, large cell, nonkeratinizing, NOS	Base of tongue, NOS
TCGA-QK-A652	60	male	white	Alive	M0	N0	Stage II	T2	Squamous cell carcinoma, NOS	Tongue, NOS
TCGA-CV-6003	50	female	white	Alive	M0	N0	Stage II	T2	Squamous cell carcinoma, NOS	Tongue, NOS
TCGA-CN-A49A	60	male	white	Dead	M0	N0	Stage IVA	T4a	Squamous cell carcinoma, keratinizing, NOS	Palate, NOS
TCGA-D6-A4Z9	59	male	white	Alive	M0	N2	Stage IVA	T2	Squamous cell carcinoma, keratinizing, NOS	Tongue, NOS
TCGA-H7-8501	54	male	white	Alive	M0	N2a	Stage IVA	T4a	Squamous cell carcinoma, keratinizing, NOS	Cheek mucosa
TCGA-CR-7390	67	male	white	Alive	M0	N0	Stage III	T3	Squamous cell carcinoma, NOS	Tongue, NOS
TCGA-CQ-7067	75	female	white	Alive	M0	N0	Stage I	T1	Squamous cell carcinoma, NOS	Mouth, NOS
TCGA-CV-A6JZ	68	male	white	Alive	M0	N0	Stage IVA	T4a	Squamous cell carcinoma, NOS	Mouth, NOS
TCGA-CN-5373	55	female	white	Alive	M0	N0	Stage II	T2	Squamous cell carcinoma, NOS	Floor of mouth, NOS
TCGA-CR-7391	36	female	white	Alive	M0	N0	Stage I	T1	Squamous cell carcinoma, NOS	Tongue, NOS
TCGA-CV-A6K0	58	male	white	Alive	M0	N0	Stage II	T2	Squamous cell carcinoma, NOS	Tongue, NOS
TCGA-CV-A45T	64	female	white	Dead	M0	N0	Stage II	T2	Squamous cell carcinoma, NOS	Tongue, NOS
TCGA-CR-6493	69	male	black or african american	Dead	M0	N2b	Stage IVA	T3	Squamous cell carcinoma, NOS	Tongue, NOS
TCGA-CX-A4AQ	56	male	white	Alive	M0	N2a	Stage IVA	T1	Squamous cell carcinoma, NOS	Floor of mouth, NOS
TCGA-CV-6942	73	female	white	Alive	M0	N0	Stage II	T2	Squamous cell carcinoma, NOS	Overlapping lesion of lip, oral cavity and pharynx
TCGA-CQ-6228	71	female	white	Dead	M0	N1	Stage III	T2	Squamous cell carcinoma, NOS	Overlapping lesion of lip, oral cavity and pharynx
TCGA-CQ-6219	50	female	white	Dead	M0	N2b	Stage IVA	T3	Squamous cell carcinoma, NOS	Tongue, NOS
TCGA-F7-A50G	66	male	white	Alive	'--	'--	'--	'--	Squamous cell carcinoma, NOS	Tongue, NOS
TCGA-CQ-A4CA	'--	male	not reported	Alive	M0	N0	Stage II	T2	Squamous cell carcinoma, NOS	Ventral surface of tongue, NOS
TCGA-F7-A61W	51	male	asian	Alive	MX	NX	'--	TX	Squamous cell carcinoma, keratinizing, NOS	Tongue, NOS
TCGA-CV-6950	64	male	white	Dead	M0	N2c	Stage IVA	T3	Squamous cell carcinoma, NOS	Base of tongue, NOS
TCGA-CV-6441	60	male	white	Dead	M0	N0	Stage III	T3	Squamous cell carcinoma, NOS	Tongue, NOS
TCGA-BB-A5HZ	65	male	white	Alive	M0	N1	Stage IVA	T4	Squamous cell carcinoma, NOS	Mouth, NOS
TCGA-MT-A7BN	74	male	white	Alive	M0	N2b	Stage IVA	T2	Squamous cell carcinoma, NOS	Floor of mouth, NOS
TCGA-CQ-5324	59	male	white	Alive	M0	N2a	Stage IVA	T3	Squamous cell carcinoma, NOS	Overlapping lesion of lip, oral cavity and pharynx
TCGA-CX-7085	77	female	white	Alive	M0	N0	Stage III	T3	Squamous cell carcinoma, NOS	Tongue, NOS
TCGA-BA-5149	47	male	white	Dead	M0	N2b	Stage IVA	T3	Squamous cell carcinoma, NOS	Floor of mouth, NOS
TCGA-CR-7397	44	male	white	Alive	M0	N2b	Stage IVA	T3	Squamous cell carcinoma, NOS	Tongue, NOS
TCGA-UF-A71A	67	male	white	Dead	M0	N2a	Stage IVA	T3	Squamous cell carcinoma, NOS	Floor of mouth, NOS
TCGA-CV-A45O	57	male	white	Alive	M0	N0	Stage III	T3	Squamous cell carcinoma, NOS	Gum, NOS
TCGA-T2-A6X2	82	male	white	Alive	M0	N0	Stage III	T3	Squamous cell carcinoma, keratinizing, NOS	Gum, NOS
TCGA-CQ-5329	46	female	white	Alive	M0	N1	Stage III	T3	Squamous cell carcinoma, NOS	Tongue, NOS
TCGA-CN-6019	61	male	white	Alive	M0	N0	Stage IVA	T4a	Squamous cell carcinoma, NOS	Tongue, NOS
TCGA-CV-A45V	87	female	white	Dead	M0	N0	Stage IVA	T4	Squamous cell carcinoma, NOS	Mouth, NOS
TCGA-BA-7269	61	male	white	Alive	M0	N1	Stage III	T2	Squamous cell carcinoma, NOS	Tongue, NOS
TCGA-CR-6477	56	female	white	Alive	M0	N2b	Stage IVA	T3	Squamous cell carcinoma, NOS	Base of tongue, NOS
TCGA-CQ-5327	61	female	asian	Alive	M0	N2c	Stage IVA	T3	Squamous cell carcinoma, NOS	Tongue, NOS
TCGA-BB-4225	73	male	white	Alive	M0	N2c	Stage IVA	T3	Squamous cell carcinoma, NOS	Base of tongue, NOS
TCGA-CV-6948	79	female	white	Dead	M0	N0	Stage IVA	T4a	Squamous cell carcinoma, NOS	Floor of mouth, NOS
TCGA-UF-A7JC	42	male	white	Dead	M0	N1	Stage III	T3	Squamous cell carcinoma, NOS	Floor of mouth, NOS
TCGA-CV-5976	50	male	white	Alive	M0	N1	Stage III	T3	Squamous cell carcinoma, NOS	Tongue, NOS
TCGA-BA-4077	45	female	white	Dead	M0	N3	Stage IVB	T4b	Squamous cell carcinoma, NOS	Tongue, NOS
TCGA-CQ-A4CH	58	male	asian	Dead	M0	N2c	Stage IVA	T4a	Squamous cell carcinoma, NOS	Border of tongue
TCGA-CV-6436	62	male	white	Alive	M0	N0	Stage III	T3	Squamous cell carcinoma, NOS	Tongue, NOS
TCGA-BA-4074	69	male	white	Dead	M0	N2c	Stage IVA	T3	Squamous cell carcinoma, NOS	Tongue, NOS
TCGA-QK-A64Z	79	female	white	Dead	M0	N0	Stage II	T2	Squamous cell carcinoma, NOS	Hard palate
TCGA-CN-5359	59	male	white	Dead	M0	N1	Stage IVA	T4a	Squamous cell carcinoma, NOS	Floor of mouth, NOS
TCGA-CV-6953	80	female	white	Dead	M0	N0	Stage III	T3	Squamous cell carcinoma, NOS	Floor of mouth, NOS
TCGA-IQ-A61G	57	male	white	Alive	MX	N2c	Stage IVA	T4a	Squamous cell carcinoma, keratinizing, NOS	Floor of mouth, NOS
TCGA-CV-7413	74	female	white	Dead	M0	N0	Stage II	T2	Squamous cell carcinoma, NOS	Overlapping lesion of lip, oral cavity and pharynx
TCGA-CQ-6229	61	male	white	Alive	M0	N1	Stage III	T2	Squamous cell carcinoma, NOS	Tongue, NOS
TCGA-CV-7423	65	male	white	Dead	M0	N0	Stage II	T2	Squamous cell carcinoma, NOS	Overlapping lesion of lip, oral cavity and pharynx
TCGA-CV-7253	58	male	black or african american	Dead	M0	N0	Stage II	T2	Squamous cell carcinoma, NOS	Overlapping lesion of lip, oral cavity and pharynx
TCGA-BA-6872	47	male	white	Dead	M0	N2c	Stage IVA	T3	Squamous cell carcinoma, NOS	Floor of mouth, NOS
TCGA-HD-A633	74	male	white	Alive	M0	N0	Stage IVA	T4	Squamous cell carcinoma, keratinizing, NOS	Mouth, NOS
TCGA-CN-A63V	59	male	white	Alive	M0	N0	Stage IVA	T4	Squamous cell carcinoma, NOS	Cheek mucosa
TCGA-MT-A51X	30	male	white	Alive	M0	N2b	Stage IVA	T1	Squamous cell carcinoma, keratinizing, NOS	Tongue, NOS
TCGA-DQ-5624	43	female	white	Alive	M0	N1	Stage IVA	T4a	Squamous cell carcinoma, NOS	Tongue, NOS
TCGA-CR-7373	66	male	white	Alive	M0	N2b	Stage IVA	T4a	Squamous cell carcinoma, NOS	Overlapping lesion of lip, oral cavity and pharynx
TCGA-CR-7394	70	male	white	Alive	M0	N2c	Stage IVA	T3	Squamous cell carcinoma, NOS	Tongue, NOS
TCGA-CV-7428	47	male	white	Dead	M0	N2a	Stage IVA	T4a	Squamous cell carcinoma, NOS	Overlapping lesion of lip, oral cavity and pharynx
TCGA-CV-7438	87	female	white	Dead	M0	N0	Stage II	T2	Squamous cell carcinoma, NOS	Tongue, NOS
TCGA-CV-A45P	82	female	white	Alive	M0	N0	Stage II	T2	Squamous cell carcinoma, NOS	Tongue, NOS
TCGA-CR-7395	80	female	white	Alive	M0	N0	Stage II	T2	Squamous cell carcinoma, NOS	Overlapping lesion of lip, oral cavity and pharynx
TCGA-IQ-7632	68	female	white	Alive	M0	N0	Stage IVA	T4a	Squamous cell carcinoma, NOS	Overlapping lesion of lip, oral cavity and pharynx
TCGA-CV-7446	66	male	white	Dead	M0	N0	Stage II	T2	Squamous cell carcinoma, NOS	Tongue, NOS
TCGA-CV-7435	57	female	white	Dead	M0	N1	Stage IVA	T4a	Squamous cell carcinoma, NOS	Overlapping lesion of lip, oral cavity and pharynx
TCGA-DQ-7594	47	male	white	Alive	M0	N3	Stage IVB	T4a	Squamous cell carcinoma, NOS	Base of tongue, NOS
TCGA-UF-A7JO	79	female	white	Dead	M0	N0	Stage IVA	T4a	Squamous cell carcinoma, NOS	Floor of mouth, NOS
TCGA-CN-4734	70	male	white	Alive	M0	N0	Stage II	T2	Squamous cell carcinoma, NOS	Cheek mucosa
TCGA-HD-8634	51	female	white	Dead	M0	NX	Stage I	T1	Squamous cell carcinoma, NOS	Tongue, NOS
TCGA-CR-6492	78	male	white	Alive	M0	N1	Stage IVA	T4a	Squamous cell carcinoma, NOS	Hard palate
TCGA-CV-7406	49	male	white	Dead	M0	N0	Stage II	T2	Squamous cell carcinoma, NOS	Base of tongue, NOS
TCGA-BA-6871	75	male	white	Dead	M0	N2b	Stage IVA	T3	Squamous cell carcinoma, NOS	Base of tongue, NOS
TCGA-CV-A6JU	61	female	white	Alive	M0	N0	Stage IVA	T4a	Squamous cell carcinoma, NOS	Tongue, NOS
TCGA-CN-A642	57	male	white	Dead	M0	N2c	Stage IVA	T3	Squamous cell carcinoma, NOS	Tongue, NOS
TCGA-CV-6959	48	male	white	Dead	M0	N1	Stage III	T3	Squamous cell carcinoma, NOS	Tongue, NOS
TCGA-CV-7100	66	male	white	Dead	M0	N0	Stage II	T2	Squamous cell carcinoma, NOS	Overlapping lesion of lip, oral cavity and pharynx
TCGA-F7-A61S	62	male	white	Alive	MX	NX	'--	TX	Squamous cell carcinoma, keratinizing, NOS	Tongue, NOS
TCGA-MT-A67D	55	male	white	Alive	M0	N0	Stage II	T2	Squamous cell carcinoma, keratinizing, NOS	Anterior floor of mouth
TCGA-BB-7863	43	female	white	Alive	M0	N0	Stage III	T3	Squamous cell carcinoma, NOS	Tongue, NOS
TCGA-CN-5364	55	male	white	Dead	M0	N2c	Stage IVA	T4a	Squamous cell carcinoma, NOS	Floor of mouth, NOS
TCGA-CQ-5331	73	female	white	Alive	M0	N0	Stage IVA	T4a	Squamous cell carcinoma, NOS	Overlapping lesion of lip, oral cavity and pharynx
TCGA-CN-6018	85	female	white	Dead	M0	N2c	Stage IVA	T4a	Squamous cell carcinoma, NOS	Overlapping lesion of lip, oral cavity and pharynx
TCGA-CV-A45U	59	male	white	Dead	M0	N0	Stage IVA	T4	Squamous cell carcinoma, NOS	Mouth, NOS
TCGA-MZ-A7D7	51	male	white	Alive	M0	N2b	Stage IVA	T3	Squamous cell carcinoma, NOS	Base of tongue, NOS
TCGA-CV-6956	67	male	white	Dead	M0	N2c	Stage IVA	T4a	Squamous cell carcinoma, NOS	Tongue, NOS
TCGA-BB-8601	84	male	black or african american	Alive	M0	N0	Stage II	T2	Squamous cell carcinoma, NOS	Floor of mouth, NOS
TCGA-CN-6998	53	male	white	Dead	M0	N1	Stage IVA	T4a	Squamous cell carcinoma, NOS	Tongue, NOS
TCGA-BA-A6D8	59	male	black or african american	Alive	M0	N2c	Stage IVA	T4a	Squamous cell carcinoma, NOS	Floor of mouth, NOS
TCGA-F7-A50J	67	female	white	Alive	'--	'--	'--	'--	Squamous cell carcinoma, keratinizing, NOS	Tongue, NOS
TCGA-CV-7104	61	female	white	Dead	M0	N2	Stage IVA	T2	Squamous cell carcinoma, keratinizing, NOS	Tongue, NOS
TCGA-CV-5442	76	female	white	Alive	M0	N2b	Stage IVA	T4a	Squamous cell carcinoma, NOS	Hard palate
TCGA-D6-6823	50	male	white	Alive	M0	N1	Stage III	T3	Squamous cell carcinoma, NOS	Tongue, NOS
TCGA-F7-A61V	54	male	white	Alive	MX	NX	'--	TX	Squamous cell carcinoma, NOS	Base of tongue, NOS
TCGA-CN-4733	61	male	white	Alive	M0	N0	Stage I	T1	Squamous cell carcinoma, NOS	Tongue, NOS
TCGA-CR-7379	78	female	white	Alive	M0	N2b	Stage IVA	T4a	Squamous cell carcinoma, NOS	Overlapping lesion of lip, oral cavity and pharynx
TCGA-CV-7254	55	male	white	Dead	M0	N0	Stage II	T2	Squamous cell carcinoma, NOS	Overlapping lesion of lip, oral cavity and pharynx
TCGA-CN-5358	60	male	white	Dead	M0	N1	Stage III	T2	Squamous cell carcinoma, NOS	Floor of mouth, NOS
TCGA-CV-5436	65	male	not reported	Dead	M0	N2b	Stage IVA	T3	Squamous cell carcinoma, NOS	Floor of mouth, NOS
TCGA-CN-4731	63	female	white	Dead	M0	N2	Stage IVA	T4a	Squamous cell carcinoma, NOS	Overlapping lesion of lip, oral cavity and pharynx
TCGA-CV-7178	64	female	white	Dead	M0	N1	Stage IVA	T4a	Squamous cell carcinoma, NOS	Overlapping lesion of lip, oral cavity and pharynx
TCGA-CQ-5332	87	male	white	Dead	M0	N0	Stage III	T3	Squamous cell carcinoma, NOS	Overlapping lesion of lip, oral cavity and pharynx
TCGA-CQ-7069	77	female	white	Alive	M0	N0	Stage II	T2	Squamous cell carcinoma, NOS	Mouth, NOS
TCGA-D6-6825	73	male	white	Alive	M0	N0	Stage III	T3	Squamous cell carcinoma, NOS	Tongue, NOS
TCGA-CV-7432	79	male	white	Dead	M0	N1	Stage III	T2	Squamous cell carcinoma, NOS	Overlapping lesion of lip, oral cavity and pharynx
TCGA-KU-A6H8	41	male	white	Dead	M0	N0	Stage I	T1	Squamous cell carcinoma, NOS	Tongue, NOS
TCGA-CQ-5326	67	male	white	Dead	M0	N2b	Stage IVA	T4a	Squamous cell carcinoma, NOS	Overlapping lesion of lip, oral cavity and pharynx
TCGA-CN-A6V6	59	male	white	Alive	M0	N2b	Stage IVA	T2	Squamous cell carcinoma, large cell, nonkeratinizing, NOS	Base of tongue, NOS
TCGA-DQ-5625	52	female	white	Dead	M0	N0	Stage II	T2	Squamous cell carcinoma, NOS	Tongue, NOS
TCGA-CV-5977	66	male	white	Alive	M0	N1	Stage III	T3	Squamous cell carcinoma, NOS	Tongue, NOS
TCGA-UF-A7JD	71	male	not reported	Dead	M0	N0	Stage IVA	T4a	Squamous cell carcinoma, NOS	Cheek mucosa
TCGA-CQ-7071	76	female	white	Alive	M0	N1	Stage IVA	T4a	Squamous cell carcinoma, NOS	Mouth, NOS
TCGA-CR-7367	52	male	white	Alive	M0	N3	Stage IVB	T4a	Squamous cell carcinoma, NOS	Overlapping lesion of lip, oral cavity and pharynx
TCGA-CV-A465	24	male	white	Dead	M0	N0	Stage II	T2	Squamous cell carcinoma, NOS	Tongue, NOS
TCGA-BA-5557	41	female	not reported	Alive	M0	N2	Stage IVA	T2	Squamous cell carcinoma, NOS	Overlapping lesion of lip, oral cavity and pharynx
TCGA-CN-6016	64	male	white	Alive	M0	N1	Stage IVA	T4a	Squamous cell carcinoma, NOS	Tongue, NOS
TCGA-CN-6017	55	male	white	Dead	M0	N1	Stage III	T2	Squamous cell carcinoma, NOS	Tongue, NOS
TCGA-CV-6940	80	female	white	Dead	M0	N0	Stage I	T1	Squamous cell carcinoma, NOS	Cheek mucosa
TCGA-UF-A7JS	59	male	white	Dead	M0	N2b	Stage IVA	T3	Squamous cell carcinoma, NOS	Tongue, NOS
TCGA-CV-A45R	46	male	white	Alive	M0	N1	Stage III	T3	Squamous cell carcinoma, keratinizing, NOS	Tongue, NOS
TCGA-MT-A67A	85	female	white	Alive	M0	N0	Stage I	T1	Squamous cell carcinoma, NOS	Tongue, NOS
TCGA-CV-7414	78	male	white	Dead	M0	N1	Stage III	T3	Squamous cell carcinoma, NOS	Overlapping lesion of lip, oral cavity and pharynx
TCGA-CV-6941	51	male	white	Dead	M0	N0	Stage III	T3	Squamous cell carcinoma, NOS	Tongue, NOS
TCGA-CN-6013	56	male	white	Dead	M0	N2b	Stage IVA	T4a	Squamous cell carcinoma, NOS	Gum, NOS
TCGA-QK-A8Z9	56	male	black or african american	Dead	M0	N2b	Stage IVA	T4a	Squamous cell carcinoma, NOS	Floor of mouth, NOS
TCGA-QK-A6VB	66	male	white	Alive	M0	N0	Stage IVA	T4a	Squamous cell carcinoma, NOS	Floor of mouth, NOS
TCGA-D6-6827	55	female	white	Alive	M0	N1	Stage III	T1	Squamous cell carcinoma, NOS	Lip, NOS
TCGA-CR-7382	49	male	white	Alive	M0	N2c	Stage IVA	T2	Squamous cell carcinoma, NOS	Tongue, NOS
TCGA-P3-A5QA	41	male	not reported	Alive	M0	N0	Stage II	T2	Squamous cell carcinoma, NOS	Tongue, NOS
TCGA-CV-5979	26	male	white	Alive	M0	N1	Stage III	T3	Squamous cell carcinoma, NOS	Tongue, NOS
TCGA-CV-A6JE	78	male	white	Alive	M0	N0	Stage II	T2	Squamous cell carcinoma, NOS	Mouth, NOS
TCGA-CN-6996	58	female	white	Dead	M0	N2b	Stage IVA	T3	Squamous cell carcinoma, NOS	Tongue, NOS
TCGA-4P-AA8J	66	male	black or african american	Alive	M0	N2a	Stage IVA	T4a	Squamous cell carcinoma, keratinizing, NOS	Tongue, NOS
TCGA-CN-4730	62	male	white	Alive	M0	N2b	Stage IVA	T4a	Squamous cell carcinoma, NOS	Overlapping lesion of lip, oral cavity and pharynx
TCGA-CV-6936	68	male	white	Dead	M0	N2b	Stage IVA	T4a	Squamous cell carcinoma, NOS	Floor of mouth, NOS
TCGA-DQ-5630	73	male	white	Alive	M0	N1	Stage III	T3	Squamous cell carcinoma, NOS	Tongue, NOS
TCGA-CR-7393	26	male	white	Alive	M0	N0	Stage I	T1	Squamous cell carcinoma, NOS	Tongue, NOS
TCGA-CV-6951	57	male	white	Dead	M0	N2c	Stage IVA	T4a	Squamous cell carcinoma, NOS	Tongue, NOS
TCGA-CV-7103	49	male	white	Dead	M0	N0	Stage II	T2	Squamous cell carcinoma, NOS	Tongue, NOS
TCGA-CQ-A4CG	78	female	white	Dead	M0	N0	Stage II	T2	Squamous cell carcinoma, NOS	Cheek mucosa
TCGA-CQ-6220	69	male	white	Dead	M0	N1	Stage III	T2	Squamous cell carcinoma, NOS	Overlapping lesion of lip, oral cavity and pharynx
TCGA-CV-5973	62	female	white	Alive	M0	N0	Stage III	T3	Squamous cell carcinoma, NOS	Tongue, NOS
TCGA-CR-7365	60	male	white	Alive	M0	N2b	Stage IVA	T4a	Squamous cell carcinoma, NOS	Overlapping lesion of lip, oral cavity and pharynx
TCGA-IQ-A61J	54	male	white	Alive	M0	N2b	Stage IVA	T2	Squamous cell carcinoma, keratinizing, NOS	Tongue, NOS
TCGA-BB-4224	52	male	white	Alive	M0	N0	Stage III	T3	Squamous cell carcinoma, NOS	Tongue, NOS
TCGA-BB-4228	50	male	white	Alive	M0	N0	Stage II	T2	Squamous cell carcinoma, NOS	Base of tongue, NOS
TCGA-BB-A5HU	47	male	white	Alive	M0	N2b	Stage IVA	T4	Squamous cell carcinoma, NOS	Mouth, NOS
TCGA-IQ-7631	60	female	white	Alive	M0	N0	Stage II	T2	Squamous cell carcinoma, NOS	Cheek mucosa
TCGA-BB-A6UO	61	female	white	Dead	MX	N2	Stage IVA	T3	Squamous cell carcinoma, NOS	Tongue, NOS
TCGA-CR-6488	68	female	white	Alive	M0	N0	Stage II	T2	Squamous cell carcinoma, NOS	Tongue, NOS
TCGA-H7-7774	75	female	white	Alive	M0	N0	Stage III	T3	Squamous cell carcinoma, NOS	Overlapping lesion of lip, oral cavity and pharynx
TCGA-CQ-6227	77	male	white	Dead	M0	N1	Stage III	T3	Squamous cell carcinoma, NOS	Overlapping lesion of lip, oral cavity and pharynx
TCGA-D6-A4ZB	61	male	white	Alive	M0	N0	Stage III	T3	Squamous cell carcinoma, keratinizing, NOS	Tongue, NOS
TCGA-P3-A5QF	49	male	white	Dead	M0	N2b	Stage IVA	T4	Squamous cell carcinoma, NOS	Upper gum
TCGA-D6-6516	69	male	white	Alive	M0	N1	Stage III	T1	Squamous cell carcinoma, NOS	Lip, NOS
TCGA-QK-A6IH	65	female	white	Alive	M0	N1	Stage IVA	T4a	Squamous cell carcinoma, NOS	Gum, NOS
TCGA-CV-7099	85	female	white	Dead	M0	N0	Stage II	T2	Squamous cell carcinoma, NOS	Overlapping lesion of lip, oral cavity and pharynx
TCGA-CV-7434	64	male	white	Dead	M0	N0	Stage III	T3	Squamous cell carcinoma, NOS	Overlapping lesion of lip, oral cavity and pharynx
TCGA-C9-A480	45	female	asian	Alive	M0	N0	Stage III	T3	Squamous cell carcinoma, NOS	Tongue, NOS
TCGA-CQ-7063	59	female	white	Alive	'--	'--	'--	'--	Squamous cell carcinoma, NOS	Mouth, NOS
TCGA-CR-6472	59	male	white	Alive	M0	N3	Stage IVB	T2	Squamous cell carcinoma, NOS	Base of tongue, NOS
TCGA-CV-7090	39	male	white	Alive	M0	N0	Stage II	T2	Squamous cell carcinoma, NOS	Overlapping lesion of lip, oral cavity and pharynx
TCGA-CV-6961	61	male	white	Dead	M0	N0	Stage II	T2	Squamous cell carcinoma, NOS	Tongue, NOS
TCGA-CN-4741	75	male	white	Alive	M0	N0	Stage IVA	T4a	Squamous cell carcinoma, NOS	Gum, NOS
TCGA-T2-A6WZ	53	male	white	Dead	M0	N2b	Stage IVA	T3	Squamous cell carcinoma, NOS	Base of tongue, NOS
TCGA-CV-7097	53	male	white	Dead	M0	N0	Stage III	T3	Squamous cell carcinoma, NOS	Overlapping lesion of lip, oral cavity and pharynx
TCGA-HL-7533	65	male	white	Alive	M0	N2b	Stage IVA	T2	Squamous cell carcinoma, NOS	Overlapping lesion of lip, oral cavity and pharynx
TCGA-CV-A464	48	male	white	Alive	M0	N0	Stage IVA	T4a	Squamous cell carcinoma, NOS	Cheek mucosa
TCGA-HD-8224	63	male	white	Dead	M0	N0	Stage III	T3	Squamous cell carcinoma, NOS	Base of tongue, NOS
TCGA-P3-A6T4	54	male	white	Dead	M0	N1	Stage IVA	T4	Squamous cell carcinoma, keratinizing, NOS	Floor of mouth, NOS
TCGA-D6-A6EO	44	male	white	Alive	M0	N0	Stage IVA	T4a	Squamous cell carcinoma, keratinizing, NOS	Floor of mouth, NOS
TCGA-CR-7372	45	male	white	Alive	M0	N0	Stage II	T2	Squamous cell carcinoma, NOS	Tongue, NOS
TCGA-CQ-5323	82	male	white	Alive	M0	N0	Stage III	T3	Squamous cell carcinoma, NOS	Overlapping lesion of lip, oral cavity and pharynx
TCGA-QK-A6II	52	male	white	Dead	M0	N0	Stage III	T3	Squamous cell carcinoma, NOS	Floor of mouth, NOS
TCGA-CQ-6222	63	male	white	Alive	M0	N2b	Stage IVA	T3	Squamous cell carcinoma, NOS	Tongue, NOS
TCGA-F7-A624	73	male	white	Alive	MX	NX	'--	TX	Squamous cell carcinoma, NOS	Cheek mucosa
TCGA-CV-A6JD	82	female	white	Dead	M0	N0	Stage IVA	T4a	Squamous cell carcinoma, NOS	Floor of mouth, NOS
TCGA-F7-A620	47	male	white	Alive	MX	NX	'--	TX	Squamous cell carcinoma, keratinizing, NOS	Base of tongue, NOS
TCGA-HD-7831	74	male	white	Alive	M0	N0	Stage III	T3	Squamous cell carcinoma, NOS	Tongue, NOS
TCGA-CV-A6JO	69	male	white	Dead	M0	N2c	Stage IVA	T4	Squamous cell carcinoma, NOS	Tongue, NOS
TCGA-CR-7376	83	male	white	Alive	M0	N0	Stage II	T2	Squamous cell carcinoma, NOS	Overlapping lesion of lip, oral cavity and pharynx
TCGA-P3-A6T3	49	male	white	Dead	M0	N1	Stage IVA	T4	Squamous cell carcinoma, keratinizing, NOS	Mouth, NOS
TCGA-CV-7263	64	male	black or african american	Dead	M0	NX	Stage II	T2	Squamous cell carcinoma, NOS	Overlapping lesion of lip, oral cavity and pharynx
TCGA-CV-7427	73	female	white	Dead	M0	N0	Stage II	T2	Squamous cell carcinoma, NOS	Overlapping lesion of lip, oral cavity and pharynx
TCGA-CV-6939	60	male	white	Dead	M0	N1	Stage IVA	T4a	Squamous cell carcinoma, NOS	Tongue, NOS
TCGA-CV-5970	59	male	white	Dead	M0	N2b	Stage IVA	T4a	Squamous cell carcinoma, NOS	Tongue, NOS
TCGA-QK-A6IJ	71	male	white	Alive	M0	N0	Stage II	T2	Squamous cell carcinoma, NOS	Floor of mouth, NOS
TCGA-QK-AA3K	60	male	black or african american	Alive	MX	N2b	Stage IVA	T3	Squamous cell carcinoma, NOS	Tongue, NOS
TCGA-CN-4728	56	male	white	Alive	M0	N2	Stage IVA	T2	Squamous cell carcinoma, NOS	Overlapping lesion of lip, oral cavity and pharynx
TCGA-UP-A6WW	58	male	white	Alive	MX	N2c	Stage IVA	T2	Squamous cell carcinoma, NOS	Tongue, NOS
TCGA-CQ-A4CI	73	male	white	Alive	MX	NX	'--	TX	Basaloid squamous cell carcinoma	Cheek mucosa
TCGA-C9-A47Z	72	female	asian	Dead	M0	N1	Stage III	T2	Squamous cell carcinoma, NOS	Tongue, NOS
TCGA-CV-6960	49	male	black or african american	Dead	M0	N0	Stage III	T3	Squamous cell carcinoma, NOS	Overlapping lesion of lip, oral cavity and pharynx
TCGA-D6-8569	52	male	white	Alive	M0	N0	Stage II	T2	Squamous cell carcinoma, keratinizing, NOS	Tongue, NOS
TCGA-CQ-6224	52	male	white	Alive	M0	N0	Stage II	T2	Squamous cell carcinoma, NOS	Tongue, NOS
TCGA-CV-A6K2	79	male	white	Dead	M0	N0	Stage II	T2	Squamous cell carcinoma, NOS	Mouth, NOS
TCGA-CV-6433	57	male	white	Alive	M0	N0	Stage II	T2	Squamous cell carcinoma, NOS	Tongue, NOS
TCGA-DQ-7588	66	male	white	Dead	M0	N1	Stage III	T2	Squamous cell carcinoma, NOS	Overlapping lesion of lip, oral cavity and pharynx
TCGA-CV-A45X	47	male	white	Dead	M0	N1	Stage IVA	T4a	Squamous cell carcinoma, NOS	Floor of mouth, NOS
TCGA-QK-A6IG	69	male	white	Dead	M0	N0	Stage II	T2	Squamous cell carcinoma, NOS	Cheek mucosa
TCGA-T2-A6WX	73	female	white	Dead	M0	N0	Stage III	T3	Squamous cell carcinoma, keratinizing, NOS	Floor of mouth, NOS
TCGA-CV-6952	65	female	white	Dead	M0	N0	Stage III	T3	Squamous cell carcinoma, NOS	Tongue, NOS
TCGA-CR-7392	67	female	white	Alive	M0	N2b	Stage IVA	T3	Squamous cell carcinoma, NOS	Tongue, NOS
TCGA-IQ-A61H	76	male	white	Alive	MX	N0	Stage II	T2	Squamous cell carcinoma, keratinizing, NOS	Tongue, NOS
TCGA-HD-A6HZ	79	female	white	Alive	M0	N0	Stage II	T2	Squamous cell carcinoma, NOS	Tongue, NOS
TCGA-CV-A45Q	69	female	white	Dead	M0	N1	Stage IVC	T4a	Squamous cell carcinoma, NOS	Mouth, NOS
TCGA-CQ-7065	40	male	asian	Alive	M0	N0	Stage II	T2	Squamous cell carcinoma, NOS	Tongue, NOS
TCGA-D6-6515	82	female	white	Dead	M0	N0	Stage II	T2	Squamous cell carcinoma, NOS	Tongue, NOS
TCGA-CV-6943	74	male	white	Dead	M0	N0	Stage III	T3	Squamous cell carcinoma, NOS	Base of tongue, NOS
TCGA-CV-7183	53	male	white	Alive	M0	N0	Stage II	T2	Squamous cell carcinoma, NOS	Overlapping lesion of lip, oral cavity and pharynx
TCGA-CV-7407	67	female	white	Dead	M0	N0	Stage II	T2	Squamous cell carcinoma, NOS	Floor of mouth, NOS
TCGA-CV-7238	69	female	white	Alive	M0	N0	Stage II	T2	Squamous cell carcinoma, NOS	Tongue, NOS
TCGA-BA-A6DD	44	male	black or african american	Dead	M0	N2c	Stage IVA	T4a	Squamous cell carcinoma, keratinizing, NOS	Floor of mouth, NOS
TCGA-P3-A6T2	45	male	white	Alive	M0	N0	Stage II	T2	Squamous cell carcinoma, NOS	Cheek mucosa
TCGA-CQ-7072	51	male	white	Alive	M0	N0	Stage IVA	T4a	Squamous cell carcinoma, NOS	Tongue, NOS
TCGA-CV-7411	64	female	white	Dead	M0	N0	Stage IVA	T4a	Squamous cell carcinoma, NOS	Overlapping lesion of lip, oral cavity and pharynx
TCGA-BB-7871	64	female	white	Alive	M0	N2c	Stage IVA	T4a	Squamous cell carcinoma, NOS	Base of tongue, NOS
TCGA-CV-7409	43	male	black or african american	Dead	M0	N3	Stage IVB	T4a	Squamous cell carcinoma, NOS	Overlapping lesion of lip, oral cavity and pharynx
TCGA-H7-A6C4	35	female	white	Dead	M0	N1	Stage III	T3	Squamous cell carcinoma, keratinizing, NOS	Tongue, NOS
TCGA-BA-A6DB	24	female	white	Alive	M0	N0	Stage II	T2	Squamous cell carcinoma, keratinizing, NOS	Tongue, NOS
TCGA-CQ-6225	65	male	white	Dead	M0	N0	Stage II	T2	Squamous cell carcinoma, NOS	Overlapping lesion of lip, oral cavity and pharynx
TCGA-BA-5558	65	male	white	Alive	M0	N1	Stage IVA	T4a	Squamous cell carcinoma, NOS	Overlapping lesion of lip, oral cavity and pharynx
TCGA-CN-4729	73	male	white	Alive	M0	N0	Stage IVA	T4a	Squamous cell carcinoma, NOS	Overlapping lesion of lip, oral cavity and pharynx
TCGA-CV-5971	60	male	white	Alive	M0	N2b	Stage IVA	T2	Squamous cell carcinoma, NOS	Tongue, NOS
TCGA-BA-A6DJ	62	male	asian	Dead	M0	N2b	Stage IVA	T4	Squamous cell carcinoma, keratinizing, NOS	Gum, NOS
TCGA-CQ-A4C7	88	male	white	Dead	M0	N0	Stage II	T2	Squamous cell carcinoma, NOS	Floor of mouth, NOS
TCGA-CV-7095	87	female	not reported	Dead	M0	N2a	Stage IVA	T1	Squamous cell carcinoma, NOS	Overlapping lesion of lip, oral cavity and pharynx
TCGA-CV-A6JT	65	male	white	Alive	M0	N0	Stage II	T2	Squamous cell carcinoma, NOS	Tongue, NOS
TCGA-DQ-7593	58	male	white	Alive	M0	N1	Stage IVA	T4a	Squamous cell carcinoma, NOS	Base of tongue, NOS
TCGA-WA-A7GZ	58	male	white	Dead	M0	N0	Stage II	T2	Squamous cell carcinoma, keratinizing, NOS	Floor of mouth, NOS
TCGA-CR-7368	54	male	white	Alive	M0	N0	Stage IVA	T4a	Squamous cell carcinoma, NOS	Overlapping lesion of lip, oral cavity and pharynx
TCGA-BA-6873	28	male	white	Alive	M0	N2b	Stage IVA	T2	Squamous cell carcinoma, NOS	Tongue, NOS
TCGA-CQ-A4C9	56	male	not reported	Alive	MX	NX	'--	TX	Squamous cell carcinoma, NOS	Anterior floor of mouth
TCGA-CV-7091	54	male	white	Alive	M0	N0	Stage I	T1	Squamous cell carcinoma, NOS	Overlapping lesion of lip, oral cavity and pharynx
TCGA-CV-7243	50	male	white	Alive	M0	N0	Stage II	T2	Squamous cell carcinoma, NOS	Tongue, NOS
TCGA-CN-6011	57	male	white	Alive	M0	N0	Stage IVA	T4a	Squamous cell carcinoma, NOS	Gum, NOS
TCGA-CQ-5325	65	male	white	Dead	M0	N0	Stage I	T1	Squamous cell carcinoma, NOS	Tongue, NOS
TCGA-DQ-7591	62	male	white	Alive	M0	N2b	Stage IVA	T4a	Squamous cell carcinoma, NOS	Base of tongue, NOS
TCGA-UF-A7JT	72	female	white	Dead	M0	N0	Stage IVA	T4a	Squamous cell carcinoma, NOS	Floor of mouth, NOS
TCGA-BA-A6DE	70	female	white	Alive	M0	N0	Stage III	T3	Squamous cell carcinoma, keratinizing, NOS	Tongue, NOS
TCGA-CV-6937	71	male	white	Dead	M0	N0	Stage II	T2	Squamous cell carcinoma, NOS	Overlapping lesion of lip, oral cavity and pharynx
TCGA-CN-5369	90	female	white	Dead	M0	N1	Stage IVA	T4a	Squamous cell carcinoma, NOS	Hard palate
TCGA-CN-6024	66	male	white	Dead	M0	N2	Stage IVA	T4a	Squamous cell carcinoma, NOS	Tongue, NOS
TCGA-CV-6934	66	female	white	Dead	M0	N2b	Stage IVA	T3	Squamous cell carcinoma, NOS	Tongue, NOS
TCGA-CV-A468	42	male	not reported	Dead	M0	N2b	Stage III	T3	Squamous cell carcinoma, keratinizing, NOS	Lip, NOS
TCGA-BA-5152	56	male	white	Alive	M0	N0	Stage IVA	T4a	Squamous cell carcinoma, NOS	Overlapping lesion of lip, oral cavity and pharynx
TCGA-CR-7377	58	male	white	Dead	M0	N1	Stage IVA	T4a	Squamous cell carcinoma, NOS	Overlapping lesion of lip, oral cavity and pharynx
TCGA-CX-7082	82	male	white	Dead	M0	N0	Stage II	T2	Squamous cell carcinoma, NOS	Overlapping lesion of lip, oral cavity and pharynx
TCGA-IQ-A6SG	61	female	white	Alive	M0	N0	Stage III	T3	Squamous cell carcinoma, keratinizing, NOS	Tongue, NOS
TCGA-P3-A6T0	47	female	white	Alive	M0	N2b	Stage IVA	T4	Squamous cell carcinoma, NOS	Floor of mouth, NOS
TCGA-UF-A7JA	66	female	white	Alive	M0	N1	Stage IVA	T4a	Squamous cell carcinoma, NOS	Cheek mucosa
TCGA-KU-A66T	53	female	white	Alive	M0	N0	Stage IVA	T4	Squamous cell carcinoma, keratinizing, NOS	Floor of mouth, NOS
TCGA-CV-7252	62	female	black or african american	Dead	M0	N0	Stage III	T3	Squamous cell carcinoma, NOS	Overlapping lesion of lip, oral cavity and pharynx
TCGA-HD-A4C1	41	female	black or african american	Alive	M0	N2	Stage IVA	T3	Squamous cell carcinoma, NOS	Cheek mucosa
TCGA-CN-6994	67	male	white	Alive	M0	N2b	Stage IVA	T4a	Squamous cell carcinoma, NOS	Overlapping lesion of lip, oral cavity and pharynx
TCGA-P3-A6T6	53	male	white	Dead	M0	N0	Stage IVA	T4	Squamous cell carcinoma, NOS	Lower gum
TCGA-CV-7255	32	female	white	Dead	M0	N0	Stage II	T2	Squamous cell carcinoma, NOS	Tongue, NOS
